# Supplementary material for: CamoEvo: An open access toolbox for artificial camouflage evolution experiments
Source: Evolution. 2022 Mar 30;76(5):870–82. doi: 10.1111/evo.14476 (PMC9314924; doi:10.1111/evo.14476)
Supplement: Supplementary file 3 — Supplementary information [file EVO-76-870-s002.txt]

Moved to GitHub and DRYAD.

Dryad: https://datadryad.org/stash/share/h1tCCbo4ab7_XqcAoK2ck5aRMCKNDde8nnk-BmiBcGw

GitHub: https://github.com/GeorgeHancock471/CamoEvo_1.2_Experiment
